# Supplementary material for: Uncovering α-Selectivity for Liver X Receptor Agonists for Lipotoxic Cancer Therapies
Source: J Med Chem. 2025 Mar 24;68(7):7180–96. doi: 10.1021/acs.jmedchem.4c02712 (PMC11997999; doi:10.1021/acs.jmedchem.4c02712)
Supplement: Supplementary file 2 — jm4c02712_si_002.csv [file jm4c02712_si_002.csv]

Compound, structure, or table-entry number	Smiles
3	O=C1N(CC2=CC=CC=C2)C(C(NC3=CC=C(OC)C=C3)=C1C4=CC=CC=C4)=O
16	O=C1N(CC2=CC=C(F)C=C2)C(C(NC3=CC=C(OC)C=C3)=C1C4=CC=CC=C4)=O
17	O=C1N(CC2=CC=C(C)C=C2)C(C(NC3=CC=C(OC)C=C3)=C1C4=CC=CC=C4)=O
18	O=C1N(CC2=CC=C(C(F)(F)F)C=C2)C(C(NC3=CC=C(OC)C=C3)=C1C4=CC=CC=C4)=O
19	O=C1N(CC2=CC=C(OC)C=C2)C(C(NC3=CC=C(OC)C=C3)=C1C4=CC=CC=C4)=O
20	O=C1N(CC2=CC=C(C(C)(C)C)C=C2)C(C(NC3=CC=C(OC)C=C3)=C1C4=CC=CC=C4)=O
21	O=C1N(CC2=CC=NC=C2)C(C(NC3=CC=C(OC)C=C3)=C1C4=CC=CC=C4)=O
22	O=C1N(CC2CCCCC2)C(C(NC3=CC=C(OC)C=C3)=C1C4=CC=CC=C4)=O
23	O=C1N(CC2CC2)C(C(NC3=CC=C(OC)C=C3)=C1C4=CC=CC=C4)=O
24	O=C1N(C(C)(C)C)C(C(NC2=CC=C(OC)C=C2)=C1C3=CC=CC=C3)=O
25	O=C1NC(C(NC2=CC=C(OC)C=C2)=C1C3=CC=CC=C3)=O
26	O=C1N(CC2=CC=CC=C2)C(C(OC3=CC=C(OC)C=C3)=C1C4=CC=CC=C4)=O
27	O=C1N(CC2=CC=CC=C2)C(C(C3=CC=C(OC)C=C3)=C1C4=CC=CC=C4)=O
28	O=C1N(CC2=CC=CC=C2)C(C(NCC3=CC=C(OC)C=C3)=C1C4=CC=CC=C4)=O
29	O=C1N(CC2=CC=CC=C2)C(C(NC3=CC=CC=C3)=C1C4=CC=CC=C4)=O
30	O=C1N(CC2=CC=CC=C2)C(C(NC3=CC=C(Cl)C=C3)=C1C4=CC=CC=C4)=O
31	O=C1N(CC2=CC=CC=C2)C(C(NC3=CC=C(F)C=C3)=C1C4=CC=CC=C4)=O
32	O=C1N(CC2=CC=CC=C2)C(C(NC3=CC=C(C)C=C3)=C1C4=CC=CC=C4)=O
33	O=C1N(CC2=CC=CC=C2)C(C(NC3=CC=C(O)C=C3)=C1C4=CC=CC=C4)=O
34	O=C1N(CC2=CC=CC=C2)C(C(NC3=CC=C(CO)C=C3)=C1C4=CC=CC=C4)=O
35	O=C1N(CC2=CC=CC=C2)C(C(NC3=CC=C(N(C)C)C=C3)=C1C4=CC=CC=C4)=O
36	O=C1N(CC2=CC=CC=C2)C(C(NC3=CC=C(C(N)=O)C=C3)=C1C4=CC=CC=C4)=O
37	O=C1N(CC2=CC=CC=C2)C(C(NC3=CC=C(C(N)=O)C=C3)=C1C4=CC=CC=C4)=O
38	O=C1N(CC2=CC=CC=C2)C(C(NC3=CC(OCO4)=C4C=C3)=C1C5=CC=CC=C5)=O
39	O=C1N(CC2=CC=CC=C2)C(C(NC3=CC(OC)=CC(OC)=C3)=C1C4=CC=CC=C4)=O
40	O=C1N(CC2=CC=CC=C2)C(C(NC3=CC=C(N4CCCCC4)C=C3)=C1C5=CC=CC=C5)=O
41	O=C1N(CC2=CC=CC=C2)C(C(NC3=CC=C(N4CCOCC4)C=C3)=C1C5=CC=CC=C5)=O
42	O=C1N(CC2=CC=CC=C2)C(C(NC3=CC=C(N4CCSCC4)C=C3)=C1C5=CC=CC=C5)=O
43	O=C1N(CC2=CC=CC=C2)C(C(NC3=CC=C(N4CCNCC4)C=C3)=C1C5=CC=CC=C5)=O
44	O=C1N(CC2=CC=CC=C2)C(C(NC3=CC=C(N4CCN(C)CC4)C=C3)=C1C5=CC=CC=C5)=O
45	O=C1N(CC2=CC=CC=C2)C(C(NC3=CC=C(N4CCC(NC(OC(C)(C)C)=O)CC4)C=C3)=C1C5=CC=CC=C5)=O
46	O=C1N(CC2=CC=CC=C2)C(C(NC3=CC=C(N4CCC(N)CC4)C=C3)=C1C5=CC=CC=C5)=O
47	O=C1N(CC2=CC=CC=C2)C(C(NC3=CC=C(NC4CCNCC4)C=C3)=C1C5=CC=CC=C5)=O
48	O=C1N(CC2=CC=CC=C2)C(C(NC3=CC=C(NC4CCN(C)CC4)C=C3)=C1C5=CC=CC=C5)=O
49	O=C1N(CC2=CC=CC=C2)C(C(NC3=CC=C(N4CCC(CC4)=O)C=C3)=C1C5=CC=CC=C5)=O
50	O=C1N(CC2=CC=CC=C2)C(C(NC3=CC=C(C(N4CCCCC4)=O)C=C3)=C1C5=CC=CC=C5)=O
51	O=C1N(C(C)(C)C)C(C(NC2=CC=C(N3CCCCC3)C=C2)=C1C4=CC=CC=C4)=O
52	O=C1NC(C(NC2=CC=C(N3CCCCC3)C=C2)=C1C4=CC=CC=C4)=O
